# Supplementary material for: Yeast Mannan-Rich Fraction Modulates Endogenous Reactive Oxygen Species Generation and Antibiotic Sensitivity in Resistant E. coli
Source: Int J Mol Sci. 2022 Dec 22;24(1):218. doi: 10.3390/ijms24010218 (PMC9820725; doi:10.3390/ijms24010218)
Supplement: Supplementary file 1 [file ijms-24-00218-s001.zip]

Archive with 1 entries (1 files):
- ijms-2059713-supplementary.pdf
